# Supplementary material for: Extended Release of Bupivacaine from Temperature-Responsive PNDJ Hydrogels Improves Postoperative Weight-Bearing in Rabbits Following Knee Surgery
Source: Pharmaceuticals (Basel). 2024 Jul 3;17(7):879. doi: 10.3390/ph17070879 (PMC11280370; doi:10.3390/ph17070879)
Supplement: Supplementary file 1 [file pharmaceuticals-17-00879-s001.zip]

Archive with 1 entries (1 files):
- pharmaceuticals-3038739-supplementary.pdf
